# Supplementary material for: Whole genomes define concordance of matched primary, xenograft, and organoid models of pancreas cancer
Source: PLoS Comput Biol. 2019 Jan 10;15(1):e1006596. doi: 10.1371/journal.pcbi.1006596 (PMC6328084; doi:10.1371/journal.pcbi.1006596)
Supplement: S1 Table — (XLS) [file pcbi.1006596.s013.xls]

## Sheet: Sheet2
Sample Cohort	Donor	Tumour	Tumour Coverage	Normal Coverage	Mouse Content	Cellularity	SSM Count	SV Count	Ploidy
Primary	PCSI0169	PCSI_0169_Pa_P_526	52.85	30.46	NA	0.795	5077	63	1.713
Primary	PCSI0169	PCSI_0169_Pa_X_526	41.5	30.46	0.3433	0.981	5675	71	1.667
Primary	PCSI0355	PCSI_0355_Pa_P_526	53.88	36.74	NA	0.822	6416	48	1.886
Primary	PCSI0355	PCSI_0355_Pa_X_526	44.82	36.74	0.2575	0.978	6722	70	1.891
Primary	PCSI0589	PCSI_0589_Pa_P_526	62.61	46.81	NA	0.83	4283	98	1.77
Primary	PCSI0589	PCSI_0589_Pa_X_526	36.46	46.81	0.0743	0.977	4866	95	1.833
Primary	PCSI0590	PCSI_0590_Pa_O	47.28	31.51	0.0115	0.955	4398	26	1.505
Primary	PCSI0590	PCSI_0590_Pa_P_526	45.16	31.51	NA	0.876	4039	27	1.685
Primary	PCSI0590	PCSI_0590_Pa_X_526	38.15	31.51	0.0634	0.961	4449	27	2.694
Primary	PCSI0592	PCSI_0592_Pa_O	61.42	37.5	0.0137	0.935	7182	73	1.703
Primary	PCSI0592	PCSI_0592_Pa_P_526	51.42	37.5	NA	0.852	6059	57	1.803
Primary	PCSI0592	PCSI_0592_Pa_X_526	34.72	37.5	0.1042	NA	6582	46	NA
Primary	PCSI0602	PCSI_0602_Pa_O	59.43	34.14	0.0453	0.985	5693	76	1.256
Primary	PCSI0602	PCSI_0602_Pa_P_526	51.83	34.14	NA	0.895	4547	65	1.375
Primary	PCSI0602	PCSI_0602_Pa_X_526	35.4	34.14	0.1073	NA	5164	35	NA
Primary	PCSI0611	PCSI_0611_Pa_P_526	46.41	32.67	NA	0.732	3784	45	3.177
Primary	PCSI0611	PCSI_0611_Pa_X_526	54.22	32.67	0.1734	0.964	4525	129	3.042
Primary	PCSI0624	PCSI_0624_Pa_O	60.54	43.28	0.0018	0.815	7852	76	3.7
Primary	PCSI0624	PCSI_0624_Pa_P_526	62.63	43.28	NA	0.683	6533	118	3.68
Primary	PCSI0624	PCSI_0624_Pa_X_526	47.06	43.28	0.2531	0.913	7734	81	3.895
Primary	PCSI0633	PCSI_0633_Pa_P	54.6	38.59	NA	0.916	4028	53	2.058
Primary	PCSI0633	PCSI_0633_Pa_X_526	49.24	38.59	0.2427	0.961	4648	55	3.722
Primary	PCSI0642	PCSI_0642_Pa_O	64.54	42.06	0.0003	0.95	4825	62	1.845
Primary	PCSI0642	PCSI_0642_Pa_P_526	57.55	42.06	NA	0.63	4331	42	1.832
Primary	PCSI0642	PCSI_0642_Pa_X_5262	40.35	42.06	0.3047	0.973	4995	56	1.781
Metastasis	PCSI0489	PCSI_0489_Lv_M_526	49.41	29.95	NA	0.917	75933	7	1.932
Metastasis	PCSI0489	PCSI_0489_Lv_X	43.61	29.95	0.0503	0.968	82486	19	2.09
Metastasis	PCSI0491	PCSI_0491_Lv_M_526	46.22	35.09	NA	0.85	6077	136	1.926
Metastasis	PCSI0491	PCSI_0491_Lv_X_526	47.92	35.09	0.0431	0.976	6351	182	1.932
Metastasis	PCSI0585	PCSI_0585_Lv_M_526	48.91	40.25	NA	0.739	3848	42	1.689
Metastasis	PCSI0585	PCSI_0585_Lv_X_526	39.83	40.25	0.2979	0.967	4082	40	1.821
Metastasis	PCSI0604	PCSI_0604_Lv_M_526	50.32	31.25	NA	0.697	4985	98	3.224
Metastasis	PCSI0604	PCSI_0604_Lv_X	40.74	31.25	0.0906	0.969	5167	91	3.056
Metastasis	PCSI0605	PCSI_0605_Lv_M_526	50.29	32.76	NA	0.652	7109	153	3.134
Metastasis	PCSI0605	PCSI_0605_Lv_X	44.7	32.76	0.1451	0.931	7465	128	3.2
Metastasis	PCSI0606	PCSI_0606_Lv_M_526	44.96	30.19	NA	0.759	6701	118	2.671
Metastasis	PCSI0606	PCSI_0606_Lv_X	37.82	30.19	0.1854	0.936	7231	96	2.666
