# Supplementary material for: Whole genomes define concordance of matched primary, xenograft, and organoid models of pancreas cancer
Source: PLoS Comput Biol. 2019 Jan 10;15(1):e1006596. doi: 10.1371/journal.pcbi.1006596 (PMC6328084; doi:10.1371/journal.pcbi.1006596)
Supplement: S2 Table — (XLS) [file pcbi.1006596.s014.xls]

## Sheet: Sheet1
Sample	Type of Sample	Magnification or Zoom	Notes
PCSI 0590	PDX	400 um, 5.6X zoom	Mainly tubular architecture with focal necrosis & high cellularity. Low to moderate amount of stroma
PCSI 0592	PDX	400 um, 5.6X zoom	Mainly tubular architecture. Low cellularity with mild to moderate amount of stroma.
PCSI 0602	PDX	400 um, 5.6X zoom	Mainly tubular architecture. High cellularity with mild to moderate amount of stroma
PCSI 0624	PDX	400 um, 8X zoom	Mainly tubular architecture but with smaller glands. Moderate stroma
PCSI 0642	PDX	300 um, 7.6X zoom	Smaller tumour. Tubular with low to moderate cellularity. Large amount of stroma with mononuclear cells.
PCSI 0590	Primary tumour	5.6X zoom	Tubular pattern
PCSI 0592	Primary tumour	5.6X zoom	Tubular pattern (L) and Signet Ring ®
PCSI 0602	Primary tumour	5.6X zoom	Large tubular pattern
PCSI 0624	Primary tumour	5.6X zoom	Large tubular pattern
PCSI 0642	Primary tumour	5.6X zoom	Tubular with small & large glands
PCSI 0590	PDO	10X zoom	hollow central lumen surrounded by one layer of polarized epithelia
PCSI 0592	PDO	10X zoom	hollow central lumen surrounded by one layer of polarized epithelia
PCSI 0602	PDO	10X zoom	hollow central lumen surrounded by one layer of polarized epithelia
PCSI 0624	PDO	10X zoom	hollow central lumen surrounded by one layer of polarized epithelia
PCSI 0642	PDO	10X zoom	hollow central lumen surrounded by one layer of polarized epithelia
