# Supplementary material for: Whole genomes define concordance of matched primary, xenograft, and organoid models of pancreas cancer
Source: PLoS Comput Biol. 2019 Jan 10;15(1):e1006596. doi: 10.1371/journal.pcbi.1006596 (PMC6328084; doi:10.1371/journal.pcbi.1006596)
Supplement: S7 Table — (A) Genome-wide jaccard scores, by SV category, for primary resected tumours and matched PDX. (B) Chromosome-specific jaccard scores, per SV category, for primary-PDX pairs (C) Genome-wide jaccard scores, by SV category, for metastases and matched PDX. (D) Chromosome-specific jaccard scores, per SV category, for metastasis-PDX pairs. (XLSX) [file pcbi.1006596.s019.xlsx]

## Sheet: SUPPL_TABLE_7A_PrimaryPairs
	PCSI_0169	PCSI_0355	PCSI_0589	PCSI_0590	PCSI_0592	PCSI_0602	PCSI_0611	PCSI_0624	PCSI_0633	PCSI_0642
DEL	0.622834	0.99978	0.369487	0.936579	0.602948	0.120706	0.789745	0.668867	0.999992	0.31489
DUP	0.646912	0.875394	0.624179	1	0.219654	0.951124	0.374609	0.956877	0.95784	0.87603
INV	0.105166	0.995012	0.185988	0.379119	0.992914	0.0550714	0.32364	0.813424	0.791149	0.867275
TRA	0.402062	0.690141	0.496503	0.727273	0.757576	0.395833	0.566929	0.79021	0.912281	0.597015

## Sheet: SUPP_TABLE_7B_PrimaryPairsByChr
	PCSI_0169.DEL	PCSI_0169.DUP	PCSI_0169.INV	PCSI_0169.TRA	PCSI_0355.DEL	PCSI_0355.DUP	PCSI_0355.INV	PCSI_0355.TRA	PCSI_0589.DEL	PCSI_0589.DUP	PCSI_0589.INV	PCSI_0589.TRA	PCSI_0590.DEL	PCSI_0590.DUP	PCSI_0590.INV	PCSI_0590.TRA	PCSI_0592.DEL	PCSI_0592.DUP	PCSI_0592.INV	PCSI_0592.TRA	PCSI_0602.DEL	PCSI_0602.DUP	PCSI_0602.INV	PCSI_0602.TRA	PCSI_0611.DEL	PCSI_0611.DUP	PCSI_0611.INV	PCSI_0611.TRA	PCSI_0624.DEL	PCSI_0624.DUP	PCSI_0624.INV	PCSI_0624.TRA	PCSI_0633.DEL	PCSI_0633.DUP	PCSI_0633.INV	PCSI_0633.TRA	PCSI_0642.DEL	PCSI_0642.DUP	PCSI_0642.INV	PCSI_0642.TRA
chr1	0.187039	NA	NA	NA	0.999984	0.976114	1	1	0	NA	1	NA	NA	NA	NA	NA	1	1	NA	0	0.0862862	NA	1	0.5	0.9998	1	1	0.571429	NA	NA	NA	NA	NA	NA	NA	NA	0.000820573	0.331445	NA	1
chr2	0.428191	NA	0	1	0.368915	0	NA	NA	0.63968	0.162751	NA	NA	1	NA	NA	NA	0.346072	0	NA	NA	0.017009	NA	1	1	1	1	NA	NA	1	NA	NA	NA	1	NA	NA	NA	NA	NA	NA	NA
chr3	0.000327256	NA	0	1	0.999994	1	1	1	0.0136696	0.256667	NA	0	0.728916	NA	NA	NA	0	1	NA	1	0.000223409	NA	1	0.5	1	0	NA	NA	NA	0	NA	0	1	NA	NA	NA	NA	0.33419	NA	1
chr4	0.689995	0.780937	0.321138	NA	NA	0	NA	NA	NA	1	NA	NA	0	NA	NA	NA	NA	1	NA	1	NA	0	NA	1	0.000478213	0.00364592	0	NA	1	NA	NA	0.333333	1	NA	NA	NA	NA	0.321405	NA	NA
chr5	0.98881	0	0	NA	1	NA	NA	NA	1	0.750237	NA	0.5	NA	NA	0	NA	1	NA	NA	NA	0.000293925	NA	0	NA	0.760838	0.000541151	0	0.5	0.456835	NA	NA	NA	NA	NA	NA	NA	NA	0	1	NA
chr6	0	NA	NA	0	NA	NA	NA	NA	1	1	NA	1	0	1	1	NA	NA	NA	0	NA	0	0	0	0	1	NA	NA	1	NA	NA	NA	NA	1	NA	1	1	NA	0	NA	NA
chr7	0.0260168	0.00178114	0	0	0	NA	NA	NA	0.236747	0.624686	0.147795	0.5	0.00320633	NA	1	NA	NA	NA	NA	NA	0.53915	NA	0.168446	0.666667	0.999812	0	NA	NA	1	1	1	NA	1	NA	1	1	NA	0.922699	1	NA
chr8	0	NA	0	NA	1	0.876454	NA	1	0	1	NA	NA	0	NA	NA	1	1	NA	NA	NA	0	NA	NA	0.333333	1	NA	0.99908	0.75	1	0.999117	2.52183e-05	1	1	0.999944	1	1	1	0.992594	1	NA
chr9	1	0	1.46545e-05	NA	1	NA	0.955856	NA	0	0	1	NA	1	1	1	1	NA	NA	NA	1	0.701243	NA	NA	1	1	NA	NA	NA	0	0	0	NA	1	NA	1	1	1	1	NA	1
chr10	NA	NA	NA	NA	NA	NA	NA	NA	0	NA	NA	NA	NA	NA	NA	NA	NA	NA	NA	NA	0	NA	0.164352	NA	NA	0	NA	NA	0.600935	NA	NA	NA	NA	NA	NA	NA	1	NA	NA	NA
chr11	1	1	1	NA	NA	1	NA	NA	NA	1	NA	0	NA	NA	NA	NA	NA	1	NA	NA	0	NA	NA	1	0.864663	NA	0.00139576	1	1	1	1	NA	NA	NA	NA	NA	NA	NA	0	NA
chr12	0.857039	NA	0	NA	1	NA	NA	NA	1	1	1	1	NA	NA	NA	1	NA	NA	NA	NA	0	NA	0	0.2	0.0100901	NA	NA	1	NA	0	NA	NA	NA	0.891024	1	NA	NA	1	1	NA
chr13	0	0	NA	NA	0	0.348231	NA	NA	0	NA	NA	1	NA	NA	NA	NA	NA	0.798405	NA	NA	NA	NA	NA	1	1	0	NA	NA	NA	NA	0	0.5	0.997038	NA	NA	NA	0	0	NA	NA
chr14	0	NA	NA	NA	1	1	NA	NA	NA	NA	0	NA	NA	NA	NA	NA	NA	1	NA	NA	0	NA	0	NA	NA	0	NA	NA	0.999987	0.999997	1	1	1	1	1	1	NA	NA	NA	NA
chr15	NA	NA	NA	NA	1	NA	NA	NA	NA	NA	NA	NA	0	NA	NA	NA	NA	1	NA	NA	NA	NA	NA	NA	NA	NA	NA	1	NA	NA	NA	NA	1	1	1	1	NA	1	NA	NA
chr16	0.999994	NA	NA	NA	0	0.914171	NA	NA	NA	1	NA	NA	NA	NA	NA	NA	NA	1	NA	0	1	NA	NA	0	0	NA	NA	NA	1	NA	NA	NA	1	NA	NA	1	0	0.177479	NA	NA
chr17	NA	NA	1	NA	NA	0	NA	1	NA	0	1	0	NA	NA	NA	NA	0.603837	1	1	0.5	0	1	NA	NA	1	NA	1	1	0.580838	0.927162	0.963082	1	NA	NA	0	NA	0.963403	0	NA	NA
chr18	NA	NA	0	NA	1	1	NA	1	1	0	1	0.75	1	NA	1	1	NA	0	0.999792	0.5	0	NA	NA	1	NA	1	1	1	NA	NA	NA	NA	1	1	1	1	1	NA	NA	NA
chr19	NA	NA	NA	NA	1	0	NA	NA	NA	1	NA	NA	0	NA	NA	NA	1	1	0.992983	1	1	NA	1	1	1	NA	0.980903	0	1	1	NA	NA	NA	NA	1	1	1	0	NA	NA
chr20	NA	0	NA	NA	NA	NA	NA	NA	NA	NA	NA	NA	NA	NA	NA	NA	NA	1	NA	NA	0.999968	NA	NA	1	NA	1	NA	NA	1	NA	NA	NA	NA	NA	NA	NA	0	NA	0	1
chr21	0.999912	NA	0	NA	1	1	NA	NA	1	NA	NA	1	1	1	1	NA	NA	1	1	NA	0	NA	NA	NA	NA	NA	NA	NA	NA	NA	NA	NA	0	NA	NA	1	NA	NA	NA	1
chr22	NA	NA	NA	NA	NA	NA	NA	NA	1	1	1	1	NA	NA	NA	NA	NA	NA	NA	NA	NA	NA	NA	NA	0	0	0	0	NA	NA	NA	0.333333	NA	NA	NA	NA	NA	NA	NA	NA
chrX	0	NA	NA	NA	0.0399429	0.551235	NA	NA	0.0668249	1	NA	1	NA	NA	NA	NA	NA	NA	NA	NA	1	NA	0	NA	NA	1	NA	NA	NA	0	NA	NA	NA	NA	NA	NA	NA	NA	NA	NA
chrY	NA	NA	NA	NA	NA	NA	NA	NA	NA	NA	NA	NA	NA	NA	NA	NA	NA	NA	NA	NA	NA	NA	NA	NA	NA	NA	NA	NA	NA	NA	NA	NA	NA	NA	NA	NA	NA	NA	NA	1

## Sheet: SUPPL_TABLE_7C_MetPairs
	PCSI_0489	PCSI_0491	PCSI_0585	PCSI_0604	PCSI_0605	PCSI_0606
DEL	0.999003	0.996422	0.725118	0.999996	0.976888	0.997874
DUP	0.998774	0.996603	0.994049	1	0.92586	1
INV	1	0.958977	0.998847	1	0.999401	0.942938
TRA	0.666667	0.918919	0.716981	0.970297	0.79235	0.937984

## Sheet: SUPP_TABLE_7D_MetPairsByChr
	PCSI_0489.DEL	PCSI_0489.DUP	PCSI_0489.INV	PCSI_0489.TRA	PCSI_0491.DEL	PCSI_0491.DUP	PCSI_0491.INV	PCSI_0491.TRA	PCSI_0585.DEL	PCSI_0585.DUP	PCSI_0585.INV	PCSI_0585.TRA	PCSI_0604.DEL	PCSI_0604.DUP	PCSI_0604.INV	PCSI_0604.TRA	PCSI_0605.DEL	PCSI_0605.DUP	PCSI_0605.INV	PCSI_0605.TRA	PCSI_0606.DEL	PCSI_0606.DUP	PCSI_0606.INV	PCSI_0606.TRA
chr1	NA	1	1	NA	0	NA	1	0.5	NA	NA	1	1	1	NA	NA	NA	1	0.69809	NA	0.2	0.995972	1	0.993371	1
chr2	NA	0	NA	NA	NA	NA	1	1	0.999286	NA	NA	NA	NA	NA	NA	NA	0.969869	0.994166	1	NA	1	NA	NA	1
chr3	1	NA	NA	NA	0.999997	1	0.953078	1	0	NA	NA	NA	NA	NA	NA	NA	0.999737	0.854613	1	0.5	NA	NA	NA	NA
chr4	1	NA	NA	NA	NA	NA	NA	NA	NA	NA	NA	NA	NA	1	NA	NA	NA	1	1	1	NA	NA	NA	1
chr5	0.704433	NA	NA	NA	NA	NA	NA	NA	1	NA	NA	NA	NA	NA	NA	NA	1	0.728193	1	0.6	NA	NA	NA	1
chr6	NA	NA	NA	NA	0.968377	0.940994	0.99151	1	0.0076524	NA	NA	NA	NA	NA	1	NA	NA	1	1	NA	1	1	1	1
chr7	1	1	NA	NA	0	0	NA	NA	NA	NA	NA	NA	NA	NA	NA	1	0.999694	0.812351	NA	1	0.0841433	NA	1	1
chr8	NA	0	NA	NA	0.999999	1	0.984718	0.981132	0.000432547	0.995134	0.998601	1	1	1	1	1	0	1	0.999986	NA	0	NA	1	NA
chr9	0	NA	NA	NA	NA	NA	1	1	NA	NA	NA	NA	1	1	1	1	1	0.456391	NA	NA	1	1	1	1
chr10	NA	NA	NA	1	NA	NA	NA	0	NA	NA	NA	NA	1	NA	NA	NA	NA	0.932852	NA	1	1	NA	NA	NA
chr11	NA	NA	NA	NA	1	NA	NA	NA	NA	NA	NA	NA	NA	NA	NA	NA	1	0	1	NA	0.999921	1	0.519429	1
chr12	NA	NA	NA	NA	NA	NA	NA	NA	0	1	NA	1	NA	NA	NA	1	NA	0.0325565	1	0.8	NA	NA	1	NA
chr13	NA	NA	NA	NA	1	NA	NA	NA	NA	NA	NA	NA	1	1	1	1	1	1	NA	NA	1	NA	1	1
chr14	NA	NA	NA	NA	NA	NA	NA	NA	0	0	NA	NA	NA	NA	NA	NA	NA	0.999486	NA	NA	NA	NA	NA	1
chr15	0	NA	NA	NA	1	NA	NA	NA	NA	NA	NA	NA	NA	NA	NA	NA	1	1	NA	NA	1	NA	1	NA
chr16	NA	NA	NA	NA	1	NA	NA	NA	1	1	NA	NA	NA	NA	NA	NA	0	0.856739	1	1	0	NA	1	NA
chr17	NA	1	1	NA	NA	NA	1	1	0	NA	NA	NA	0	NA	NA	1	NA	0.834971	1	1	1	NA	NA	1
chr18	0	NA	NA	NA	NA	NA	1	0	NA	NA	NA	NA	0.9999	1	1	1	NA	0.246625	0.977048	1	NA	NA	1	1
chr19	NA	NA	NA	NA	NA	NA	NA	NA	0.999636	0.992641	1	NA	NA	NA	NA	NA	NA	1	NA	1	NA	1	1	NA
chr20	NA	NA	1	NA	NA	NA	NA	NA	NA	0.51053	NA	NA	NA	NA	1	NA	NA	0.854348	1	1	NA	NA	1	1
chr21	NA	NA	NA	NA	NA	NA	NA	NA	NA	1	1	1	1	1	1	1	NA	0.998464	NA	NA	NA	NA	1	NA
chr22	NA	NA	NA	1	NA	NA	NA	NA	NA	NA	NA	NA	NA	NA	NA	NA	NA	0	NA	0	NA	NA	NA	NA
chrX	1	NA	NA	NA	NA	NA	NA	NA	NA	NA	NA	NA	NA	NA	NA	NA	NA	1	NA	1	NA	NA	NA	NA
chrY	NA	NA	NA	NA	NA	NA	NA	1	NA	NA	NA	NA	NA	NA	NA	NA	NA	NA	NA	NA	NA	NA	NA	NA
