# Supplementary material for: Whole genomes define concordance of matched primary, xenograft, and organoid models of pancreas cancer
Source: PLoS Comput Biol. 2019 Jan 10;15(1):e1006596. doi: 10.1371/journal.pcbi.1006596 (PMC6328084; doi:10.1371/journal.pcbi.1006596)
Supplement: S8 Table — Metrics are shown across (A) primary tumours and matched PDX, (B) metastatic tumours and matched PDX, and (C) primary-PDX-PDO trios. For each sample, the percentage of normal content (N), percentages of tumour content (T1), and the ploidy of the sample is indicated. (XLSX) [file pcbi.1006596.s020.xlsx]

## Sheet: SUPPL_TABLE_8A_CNV_PrimaryPairs
	value	S	N	T1	Ploidy
PCSI_0169_P	0.839216	1.12893	0.204856	0.795144	1.71275
PCSI_0169_X	0.771421	1.19492	0.0191967	0.980803	1.66737
PCSI_0355_P	0.833758	1.04899	0.177979	0.822021	1.88638
PCSI_0355_X	0.699388	1.05609	0.0219864	0.978014	1.89139
PCSI_0589_P	0.880745	1.1055	0.169719	0.830281	1.77012
PCSI_0589_X	0.7365	1.08869	0.0232713	0.976729	1.83319
PCSI_0590_P	0.906685	1.16021	0.124305	0.875695	1.68462
PCSI_0590_X	0.487933	0.749844	0.0388926	0.961107	2.69422
PCSI_0611_P	0.601137	0.699117	0.268452	0.731548	3.17662
PCSI_0611_X	0.726781	0.665533	0.0357893	0.964211	3.04242
PCSI_0624_P	0.636707	0.635267	0.316628	0.683372	3.68032
PCSI_0624_X	0.553764	0.536272	0.087339	0.912661	3.89495
PCSI_0633_P	0.670701	0.974213	0.0841212	0.915879	2.0578
PCSI_0633_X	0.547267	0.547354	0.0392843	0.960716	3.72157
PCSI_0642_P	0.829767	1.05589	0.370146	0.629854	1.83193
PCSI_0642_X	0.682007	1.11958	0.0268092	0.973191	1.78051

## Sheet: SUPPL_TABLE_8B_CNV_MetPairs
	value	S	N	T1	Ploidy
PCSI_0489_M	0.786792	1.03206	0.0825731	0.917427	1.93228
PCSI_0489_X	0.721838	0.958449	0.0319758	0.968024	2.08957
PCSI_0491_M	0.569177	1.0325	0.14995	0.85005	1.92595
PCSI_0491_X	0.670769	1.03434	0.024205	0.975795	1.93195
PCSI_0585_M	0.567839	1.12971	0.261063	0.738937	1.68924
PCSI_0585_X	0.685766	1.09492	0.0329618	0.967038	1.82071
PCSI_0604_M	0.670051	0.700791	0.302522	0.697478	3.22429
PCSI_0604_X	0.558808	0.66142	0.0305053	0.969495	3.05601
PCSI_0605_M	0.794285	0.730148	0.348215	0.651785	3.13407
PCSI_0605_X	0.727648	0.641551	0.0690879	0.930912	3.20037
PCSI_0606_M	0.83608	0.7969	0.240592	0.759408	2.67122
PCSI_0606_X	0.678996	0.762378	0.0638217	0.936178	2.66587

## Sheet: SUPPL_TABLE_8C_CNV_Trios
	value	S	N	T1	Ploidy
PCSI_0590_P	0.906685	1.16021	0.124305	0.875695	1.68462
PCSI_0590_X	0.487933	0.749844	0.0388926	0.961107	2.69422
PCSI_0590_O	0.470498	1.30951	0.0450396	0.95496	1.505
PCSI_0624_P	0.636707	0.635267	0.316628	0.683372	3.68032
PCSI_0624_X	0.553764	0.536272	0.087339	0.912661	3.89495
PCSI_0624_O	0.423937	0.590836	0.185356	0.814644	3.70017
PCSI_0642_P	0.829767	1.05589	0.370146	0.629854	1.83193
PCSI_0642_X	0.682007	1.11958	0.0268092	0.973191	1.78051
PCSI_0642_O	0.742812	1.07933	0.0497155	0.950285	1.8453
